# Supplementary material for: A systematic review of the relationships between social capital and socioeconomic inequalities in health: a contribution to understanding the psychosocial pathway of health inequalities
Source: Int J Equity Health. 2013 Jul 19;12:54. doi: 10.1186/1475-9276-12-54 (PMC3726325; doi:10.1186/1475-9276-12-54)
Supplement: Additional file 3 — Summary table. [file 1475-9276-12-54-S3.xlsx]

## Sheet: Blad1
Study	Data source	Aim	Health measure	Social capital measure	Type of social capital	Measure of socio-economic status or socioeconomic inequality	Level of measurement social capital	Sample	Confounders/ other factors studied	Main results	Effect of social capital	Quality assessment	Quality rating
					Bonding Bridging Linking Cognitive Structural
Emerson and Hatton (2007)	Secondary analysis of a cross-sectional study	To estimate the extent to which the health inequalities faced by children and adolescents with intellectual disabilities may be accounted for by their more disadvantaged socioeconomic position.	Self-rated health (mother reports on child's health)	Satisfaction with area	X X	Equivalized household income, material and social hardship, household occupation and work status, maternal education, debts and savings, housing quality.	Individual	12917 children 16 from 7070 families living in the UK.	Personal characteristics (gender, age, siblings, single parents, ethnicity).	Parents of children with intellectual disabilities are much more likely to report that their child is in poor health, compared to parents from children without disabilities. 31% of this increased risk can be attributed to socioeconomic factors and social capital.	no interaction assessed	poor measurement and rational for the measurement of social capital	2
Abdou (2010)	Questionnaire at three points in time + interviews	To assess how culture, ethnicity and SES compare and interact as predictors of maternal prenatal emotional health and psychology?	Depressive symptoms, perceived stress, anxiety, blood pressure, combined index of wellbeing	Communalism as a non-material cultural resource	X X	Childhood SES index + adult SES index	Individual	297 African-American and European American pregnant women in the US	Personal characteristics (age, smoking, married) + pregnancy-specific factors (self-esteem, planned pregnancy, happiness with pregnancy, optimism)	Correlation prenatal distress and communalism, especially when childhood SES was low.	buffer	small sample size, communalism well defined and measured by validated questionnaire.	2
Abel (2011)	Survey	To explore the impact of social and cultural resources on youth health in order to improve understanding of health differentials.	Self-rated health	Social resources	X X X	Self-assessed financial resources	Individual; compared on country level	3979 adolescents from the UK, Netherlands and Hungary	Cultural resources (education parents) + personal factors (age, gender)	Social resources explained part of the variance in health, although the effect of economic and cultural capital was different between countries.	synergetic	limited theoretical motivation for choice of measures	2
Aldabe (2011)	Survey	To analyze the associations between SES and self-reported health, and to examine the contribution of various material, occupational and psychosocial factors to social inequalities in health in Europe.	Self-rated health	Psychosocial factors: social support, social network, trust, social participation, social exclusion	X X X X X	Occupation + education	Individual	12421 working men and women in Europe	Material factors (housing conditions, financial problems), occupational factors and personal factors (sex, age, marital status)	In the full model, psychosocial factors explained 9% of health inequalities in men and 5% in women. Material factors explained the biggest part of health inequalities. Social exclusion was the most important psychosocial factor.	no interaction assessed	choice of psychosocial factors not clearly motivated, social capital not mentioned	2
Altschuler (2004)	Qualitative study	To better understand the potential confluence of the impact of neighbourhood social relationships and access to amenities and services on health.	Self-rated health	Perception of neighbourhood, local activism, trust, facilities	X X X X	Average household income	Neighbourhood	49 neighbourhood leaders and residents, either white or African-American in Oakland (US)	(no statistical analysis)	In low-income neighbourhoods, social capital might be used as an alternative to financial capital. More bridging social capital in high-income areas can easier be used to improve healthy living in the area.	buffer + synergetic effect	small qualitative study, limited motivation for social capital measure	2
Baron-Epel (2008)	Survey	To assess the levels of the various variables describing individual social capital in Jews and Arab residing in Israel, and second to assess the association between individual social capital and self-rated health in these two populations.	Self-rated health	Social trust, neighbourhood safety, perceived helpfulness, trust in authorities, social support	X X X X X	Income, occupation and education	Individual	4350 adult Jews and Arabs in Israel	Personal characteristics (age, sex, religiosity, marital status)	All social capital measures were significantly associated with health of the more affluent Jewish group regardless of SES , but for the smaller ethnic minority group of Arabs, only the correlation with social support was significant.	synergetic	measurement of social capital partially based on literature	2
Beaudoin (2009)	Survey	To assess whether the relationship between social capital and health status varies between blacks and whites.	Self-rated health	Group membership, religious participation, auxiliary friendship and health discussion networks	X X X X X	Household income	Individual	5586 US residents	Age, gender, education, income, ethnicity	Auxiliary friendship was associated with health. An interaction term was found between auxiliary friendship, ethnicity and income. High income whites had most profit from higher social capital and low-income blacks the least.	synergetic	restrictive interpretation of social capital	2
Bjornstrom (2011b)	Ecological cross-sectional study	To compare the utility of neighborhood economic, social, and co-ethnic concentration characteristics in explaining mortality among Latinos in Los Angeles county.	All-cause mortality and mortality from heart disease	Collective efficacy (informal social control, social cohesion and trust) + social interaction	X X	Mean household income	Individual, aggregated to neighbourhood level	365 adult Latinos living in Los Angeles (US)	Personal characteristics (age, gender, race, education, marital status, recent moves, foreign born), co-ethnic concentration, household density, density	Higher levels of collective efficacy predict lower levels of working age mortality. Co-ethnic concentration was positively associated with mortality, contradictory to the ethnic density theory.	no interaction assessed	Not clear where measures are derived from	2
Chavez (2004)	Survey	To identify the components that define social capital and its relationship to self-reported health in two neighbourhoods known to be disadvantaged in south-western Sydney	Self-rated health	Trust, reciprocity, feeling at home and interest in the community, local participation, friends and family in community, safety	X X X X X	Education, employment status	Individual	213 adults from two deprived Australian neighbourhoods	Sociodemographic characteristics (age, sex, ethnicity, length of residence, tenure type, education, employment status)	Trust and reciprocity significantly contributed to better health in both samples, but other measures were not significant in these disadvantaged populations, potentially because of a lack of socioeconomic resources.	no interaction assessed	choice of social capital measures not clearly motivated	2
Cohen (2003)	Survey + 1990 US census	To further explore the role of the social and physical environment on health.	Premature mortality	Collective efficacy, measured by "informal social control" and "social cohesion and trust"	X X	Concentrated disadvantage (% living in poverty, % of households on public assistance, % of female headed families, % unemployed, % under 18 years old, % blacks)	Neighbourhood	8782 residents in 343 Chicago neighbourhoods	% female in neighbourhood, broken window index, immigrant concentration factor, residential stability factor.	Higher collective efficacy reduced the contribution of concentrated disadvantage to premature mortality.	buffer	unclear choice for the measure of 'collective efficacy'	2
Dahl (2010)	Survey	To examine whether and to what degree the unequal distribution of social capital in the population explains the relationship between socioeconomic position and health in Norway.	Self-rated health and longstanding illness	Emotional support, practical support, number of friends and acquiantances, neighbourhood satisfaction, civic participation, professional resources, generalised trust.	X X X X X	Education, employment status, subjective poverty, equivalised household income	Individual	3190 adults living in Norway	Age, gender, immigrant status, married/cohabiting, problems growing up	Social capital does not mediate the impact of socioeconomic position on health in this study from Norway, where social capital is generally high and income inequalities are relatively small. Only neighbourhood satisfaction and generalized trust had a significant impact on self-rated health, after controlling for various socioeconomic factors.	no interaction found	no validated questionnaire but theoretical background well explained	2
Daoud (2009)	Cross-sectional study	To examine the associations between SES and limiting longstanding illness, and assess the relative contribution of individual and community factors in explaining the social disparities in illness among Arabs in Israel.	Limiting longstanding illness	Exploitation, mutual help and trust among community members.	X X X	Education, land ownership, relative family income	Individual	902 adults from the Arab minority in Israel	Demographics (age, gender, religious affiliation), cultural attributes (consanguineous marriage, adherence to cultural traditions), health behaviours, psychosocial factors, community characteristics.	This minority group with lower SES were exposed to higher levels of stress and had significantly less psychosocial resources. Social participation explained part of the association between SES and health, but this was not considered as a measure of social capital. Psychosocial factors, such as stress and coping efficacy, explained more of the relationship between SES and health than community fac…	no interaction assessed	Social participation and civic engagement excluded from social capital measure. Limited measure of social capital.	2
Emerson (2007)2	Survey	To explore the association between indicators of socio-economic disadvantage, social participation and networks and self-rated health status within a sample of adults with mild or moderate intellectual disabilities.	Self-rated health	Social participation and networks	X X X	Socioeoconomic disadvantage (employment status, neighbourhood deprivation, hardship)	Individual	1273 English adults with mild or moderate intellectual disabilities	Personal characteristics (age, gender, ethnicity, marital status, level of support needs) + living situation.	Of the social capital measures, none were significantly associated with health..	no interaction assessed	social participation measured; partially motivated	2
Gallo (2006)	Cross-sectional study	To examine the association between SES and psychosocial processes captured by the interpersonal circumplex and to test the degree to which circumplex ratings explained the association between SES and perceived health.	Self-rated health	Social-contextual experiences (home, work, neighbourhood)	X X X X X	Education	Individual	304 San Diego (US) residents from different ethnic groups.	Demographic characteristics (age, gender, ethnicity, immigrant status).	Social context ratings contributed to the association between SES and aspects of health (general health, pain, mental health).	no interaction found	small sample size for testing of interaction, validated measures, social capital not mentioned	2
German (2012)	Survey	To investigate the prevalence and patterns of cooccurrence among a hypothesized set of social stability characteristics, to evaluate the possibility of underlying subgroups of social stability, and to investigate the association between social stability and health outcomes.	Chronic and mental illness	Social integration (children, social network, religious service attendance) and neighbourhood integration	X X X X	Social stability (in housing, crime, employment, minimal income level)	Individual	Primarily African-American low income urban women and their female social network members in Baltimore (US). N=635	Demographics (age, education, race/ethnicity), drug use	Social stability was related to health and the associaton with mental health was particularly strong for this low SES sample.	no interaction assessed	theoretical framework social stability, but origin measures unclear	2
Grundy (2003)	Survey	To investigate the role of personal capital, social resources and socio-economic circumstances on health inequalities in the older population.	Self-rated health, longstanding illness, health conditions, prescriptions, hypertension, psychological health	Social resources (marital status, social support)	X X X	Education, housing tenure, income support	Individual	9129 English adults aged 65-84	Age, height, marital status, smoking, physical conditions	Social resources were associated with a variety of health measures in men and women, especially for psychological health and self-rated health.	no interaction assessed	average conceptualisation	2
Henderson (2010)	Qualitative	To explore what factors are considered most important in smoking cessation, from the perspective of a groups of NHS Stop Smoking Service users in a deprived community.	Smoking cessation	Support	X X X	Deprivation of the community	Individual	15 adult NHS Stop Smoking Service users	Age, gender, occupation	In this deprived community, people with a desire to quit smoking indicated that support from health counsellors and family and friends were helpful factors.	no interaction assessed	qualitative, small sample	2
Heritage (2009)	Survey	To discuss the evidence of social health inequalities in France, and to examine the association of social ties and SES with self-rated health in this context.	Self-rated health	Social ties	X X X X	Income, education, occupation, composite SES	Individual	5046 French adults	Age, gender	Weak social ties were associated with poor health, although the associaton became weaker when SES was taken into account.	no interaction assessed	limited motivation for measurement of social ties	2
Hyyppa (2001)	Survey	To determine whether the Swedish-speaking community in Finland has more social capital than the Finish-speaking community and if social capital is associated with health at the individual level.	Self-rated health and health behaviour	Interpersonal trust, civic engagement	X X X X X	Income, eduation, occupation, employment status.	Individual	1284 Swedish-speaking and Finish-speaking men and women living in Finland.	Personal characteristics (age, gender, native tongue, marital status, type of residence, migration, family members).	Friends and membership in a religious association predicted health most clearly and mistrust was negatively associated with health.	no interaction assessed	motivation for measures but limited use of theoretical framework	2
Hyyppa (2003)	Cross-sectional study	To investigate the possible relationships between social capital measures and health in Finnish- and Swedish-speaking individuals.	Self-rated health	Social ties, friendship networks, integrity, voluntary participation, trust	X X X X X	Income, education, occupation, employment status.	Individual	1142 adults living in a bilingual area in Finland.	Personal characteristics (age, gender, language, marital status, type of residence, migration), health factors (BMI, smoking, drinking, disability, diagnosed diseases)	Social capital measures most protective of health were friendship network and religious involvement. The association of these measures with health was stronger than measures of socioeconomic status.	no interaction assessed	measures poorly explained, theoretical framework discussed	2
Jesse (2006)	Cross-sectional study	To determine the associations between sociodemographic, psychosocial, and spiritual factors to health risk behaviors during pregnancy in African American and White low-income women.	Smoking and substance use during pregnancy	Social support	X X	Insurance status (Medicaid), level of education	Individual	130 African-American and White low-income pregnant women from the Midwest area (US)	Sociodemographic characteristics (race/ethnicity, age), parity, abuse, psychosocial characteristics (stress, self-esteem), spiritual aspects (spiritual perspective, religion)	African American women who smoked during pregnancy reported less social support, although African American women in general reported significantly more social support than White American women. (supports ethnic density hypothesis)	no interaction assessed	low sample size, validated measure social support	2
Jusot (2008)	Survey	To examine whether individual access to psycho-social resources explain an important part of the variation in health across individuals and socio-economic statuses.	Self-rated health	Psycho-social resources (civic engagement, reliance, social and emotional support, position in social hierarchy, relative deprivation)	X X X X X	Household income, education, classification of occupation,	Individual	3489 employed French adults	Age, sex	Collective participation, emotional support for women, relative deprivation and sense of control were associated with health. People with higher SES often have more psycho-social resources.	no interaction assessed	social support separate from social capital, choice not well motivated	2
Lynch (2001)	Survey	To assess associations between income inequality and low birthweight, life expectancy, self-rated health, and age-specific and cause-specific mortality	Low birthweight, life expectancy, self-rated health, age-specific mortality, cause-specific mortality	Psychosocial environment (distrust, belonging to organisations, volunteering, perception of control, females in government)	X X X X	Country-level income inequality	Individual data aggregated to country level	16 stable Western countries	Age, sex	Psychosocial factors were associated with different types of mortality, but not with life expectancy. Income equality and child health were strongly related.	no interaction assessed	good background theory, random use of social capital measures	2
Mao (2009)	Survey	To identify social factors associated with major depressive disorder among gay men in Australia.	Major depressive disorder	Social support	X X	Education, employment status, income	Individual	509 sexually active gay men, with and without major depressive disorder, in Sydney and Adelaide (Australia).	Age, living alone, general health, quality of life, stressors, coping strategies, drug use, HIV status, sexual behaviour (condom use, partner, sexual activity)	Current major depressive disorder was associated with lower social support and lower income.	no interaction assessed	social capital not mentioned, limited theory behind social support	2
Pearson (2011)	Survey	To explore whether a White ethnic group with a history of structural disadvantage, Jewish Americans, shows evidence of continuing health impact independent of socioeconomic position, whether coethnic social ties appear health protective, and whether the strength of any protection varies by socioeconomic position.	Self-rated health	Coethnic social ties	X X X X	Education, household income	Individual	8566 Jewish, White non-Jewish and Black Americans.	Age, gender, region of residence	For Jewish Americans with low SES, being very religious was protective of health, and also the protective effect on health of having a big proportion of Jewish friends was stronger for people with a lower than higher SES.	buffer	social capital not mentioned, background but no validated measures for social ties	2
Power (1997)	Birth cohort	To examine the extent to adult-disease risk factors vary systematically according to social position over three decades of life.	Self-rated health, longstanding illness, health conditions and symptoms.	Social support	X X X	Social class at birth (father's occupation)	Individual	11407 men and women born in the UK in 1958 (33 years old)	economic circumstances, health-related behaviour, social and family functioning	Low social class at birth was associated with worse health at 33, less social support and worse economic circumstances.	no interaction assessed	measures poorly explained, some validated questionnaires	2
Reading (2001)	Longitudinal study	To confirm the association between maternal depression and socioeconomic disadvantage, to identify which aspects of socioeconomic disadvantage have the strongest relationship with depression and to investigate whether debt and worries about debt prospectively influence the onset or worsening of depression.	Maternal depression	Social support and access to social networks	X X X X	Socioeconomic disadvantage (family income, benefits, employment status, car ownership, housing tenure, overcrowding, debt worries)	Family	209 families recruited at urban general practices in Norwich (UK)	Personal characteristics (family size and structure, age of child and mother, lone parents), child health.	One social support measure (whether the family could get a lift from someone) was strongly associated with depression, while two others measures were not. Debt worries was a particularly strong socioeconomic factor associated with depression.	no interaction assessed	small sample size, random choice of social network variables? Theoretical background discussed.	2
Scott (2011)	Qualitative study	To identify potential social determinants of health among African Americans in a rural community in the Deep South, from the perspectives of participants.	Social determinants of health	Community cohesion and social support	X X X	Generally deprived community	Individual + community level	18 adult African American community members from rural southeastern Georgia (US)	Race/ethnicity, age	Churches were described as being rich in bonding social capital (between church members), but not as a bridging social capital within the community as a whole. Older residents perceived bonds with their own age group as much stronger than bonds between residents of the younger generations.	no interaction assessed	small sample size, little motivation for approach to social capital	2
Aida (2008)	Survey	To determine the influence of community context on dental caries among 3-year-old children.	Dental caries	Social support (number of case workers) and social cohesion (community centers)	X X X	Individual occupation, community SES (average income, % graduates, area of dwelling, unemployment)	Individual	3086 Japanese mothers	Individual characteristics (sex, order of birth, living with grandparents, smoking parents), dental health behaviour (toothbrushing, sweet drinks and foods, breastfeeding), neighbourhood facilities (dentists, groceries)	9.2% of the variance in dental caries could be attributed to the community level.	no interaction assessed	limited theoretical motivation	2
Barger (2009)	Survey	To evaluate racial/ethnic disparities in life satisfaction and the relative contributions of socioeconomic status, health, and social relationships to well-being within and across racial/ethnic groups.	Life satisfaction, self-rated health	social ties, emotional support	X X X X	Education, income, employment status, wealth	Individual	29243 US adults	Demographic variables(gender, age, race, Hispanic ethnicity), marital status	Their was a robust association between life satisfaction and emotional ties, with the strongest relationship between that between life satisfaction and emotional support.	no interaction assessed	limited theoretical back-up	2
Van der Wel (2007)	Survey	To investigate the association between social capital and self-reported health in Oslo.	Self-rated health	Contextual social capital (generalised trust and participation in voluntary organisations)	X X X X	Median income, income inequality, education (at district level)	Individual + aggregated to district level	11807 residents of Oslo (Norway) from 25 administrative districts.	Sex, age, non-western immigrant	All measures of individual social capital were associated with health. The highest income group does not benefit from living in a participating community, while the lowest income group does report better health when participation is higher. When contextual social capital and SES were taken into account, the relationship between social capital and health was no longer significant.	interaction; less income = more benefit from social capital	good theoretical background but explanation for choice of measures missing	2
Bartley (2004)	Survey	To explore the reasons for the differences in social inequality in cardiovascular disease between men and women by analyzing the associations between own or spouses (or partners) socio-economic position and a set of risk factors for prevalent chronic diseases.	Cardio-vascular risk factors; smoking, diet, exercise, alcohol	Positive and negative social support	X X	Occupation and social class	Individual	10308 working men and women in the UK	Gender, age, marital status	Social support was stronger correlated with women’s own SES than their husband’s. The correlation between health and social support was not tested.	no interaction assessed	good rationale for social support measurement and validated questionnaire	3
Bjornstrom (2011)	Survey	To test whether relative position in a community or population influences health because of stress and a lack of social capital between different groups in society (bridging social capital).	Self-rated health	Trust in neighbours	X X	Relative position (derived from income compared others in neighbourhood)	Individual	2176 Los Angeles residents (US)	Personal characteristics (age, gender, marital status, race, education), neighbourhood attachment (employed, children, recently moved), health related factors (BMI, smoking, insurance, homicide rate neighbourhood)	No significant interaction effect was found for income inequality in a neighbourhood for the relation between trust and health	no interaction effect found	only one measure of social capital, making use of theoretical framework	3
Bjornstrom (2011c)	Cross-sectional study	To examine whether local income inequality is associated with an increased likelihood of obesity among Los Angeles County residents and whether collective efficacy mediates the relationship.	Obesity	Collective efficacy (informal social control, social cohesion and trust)	X X	Income inequality (Gini coefficient) + median household income	Individual, aggregated to neighbourhood level	2875 Los Angeles residents (US)	Personal characteristics (age, gender, race-ethnicity, marital status, education, recent moves, foreign born) + health-related characteristics (current smoker, insurance status, number of chronic conditions)	When both median household income and inequality were included in the model, both were significantly associated with obesity, so more inequality meant less obesity. Collective efficacy was associated with obesity as well.	no interaction assessed, no mediation effect	good quality; social capital concept not used	3
Bull (2006)	Telephone assessment at baseline RCT	To evaluate the relationship between social and commmunity level supports and physical activity and dietary behaviours among a low-income Latino population with multiple chronic conditions.	Physical activity and dietary behaviour	Multilevel support for chronic illness	X X X	Household income + education	Individual	200 US residents with a chronic illness, largely low-income and Hispanic	Personal characteristics (language, ethnicity, education, income, number of chronic conditions)	Patients with more support had healthier dietary behaviour and more often met physical activity guidelines. The neighbourhood support subscale predicted dietary behaviour.	no interaction assessed	validated questionnaire social support	3
Businelle (2010)	Longitudinal cohort study	To develop and test a conceptual model of the mechanisms linking SES to smoking cessation.	Smoking cessation	Social support	X X X	Income, employment status, education, insurance	Individual	424 currently smoking US residents from diverse ethnic backgrounds	Demographics (age, ethnicity), neighbourhood disadvantage, stress, tobacco use, craving and agency.	The relationship between SES and smoking cessation was mediated by social support and neighbourhood disadvantage. Higher SES increased social support, thereby decreased stress, which in turn increased the probability of succesful smoking cessation.	SES mediates social capital	validated questionnaire social support	3
Daen (2011)	Survey	To assess the association between food insecurity, perceived personal disparity and perceived social capital in Central Texas.	Food insecurity	Extra-familial support	X X X	Perceived personal disparity + education, income	Individual	1803 adults of one urban and six rural Texas counties	Personal characteristics (age, gender, rural residence, minority status)	Low income, perceived personal disparity and low social capital were associated with food insecurity.	no interaction assessed	One dimension of social capital, but validated	3
D'Hombres (2008)	Survey	To investigate the impact of social capital on self-rated health for eight countries from the Commonwealth of Independent States.	Self-rated health	Trust, membership in local organizations, social isolation.	X X X X X	Education, employment status, self-evaluation of material and economic conditions	Individual, aggregated to country level	11187 residents from Armenia, Georgia, Belarus, Kazakhstan, Kyrgyzstan, Moldova, Russia, Ukraine.	Personal characteristics (age, gender, years lived in community, minority group), household variables.	Trust and social isolation were more strongly associated with health than membership in local organizations, a Putnamesque measure.	no interaction assessed	well motivated measures used	3
Engstrom (2008)	Cross-sectional study	To examine whether the association between contextual social capital and self-rated health remains after rigorous control for confounding from individual social capital, individual social characteristics and contextual aspects. Also, to disentangle the different aspects and dimensions of social capital and evaluate their relation to self-rated health and to examine whether the relation between co…	Self-rated health	Contextual social capital: civic and political trust, civic and political participation	X X X X	Occupation, education, income, median area income (all categorical)	Individual data aggregated to parish level	31182 adults living in Stockholm, Sweden.	Age group, gender, country of birth, family structure, social position.	The effects of contextual social capital on health remained significant, even after controlling for individual social capital, but were not significant when controlling for individual social capital and socioeconomic position at the same time. The effects of structural and cognitive social capital seemed similar, while bonding social capital seemed more strongly correlated with health than bridgi…	no interaction found	excellent use of framework and theoretical motivation	3
Fiorillo (2011)	Survey	To test the impact of the quantity and quality of social interactions on individual health in Italy.	Self-rated health	Social interaction (friends, relatives, memberships, religious participation)	X X X X	Education, employment status, homeownership, home characteristics, household income	Individual	216994 Italian adults.	Personal- and household characteristics (gender, age, marital status, family size, children), newspaper reading, quality of environment.	The social capital measure best predicting health was satisfaction with relationships with friends. Also significant, but less important, was the measure contact with relatives and contact with friends.	no interaction assessed	dimension of social capital, good motivation	3
Gee (2006)	Cross-sectional study	To examine whether perceived unfair treatment is associated with health conditions, whether social support moderates this association, and whether such relationships differ by location.	Unfair treatment for current health conditions	Social support (emotional, instrumental)	X X	Education, employment	Individual, aggregated to country level	2241 Filipino Americans living in San Francisco and Honolulu.	Gender, age, marital status, ethnic identity, acculturation, negative life events, discrimination.	Increased emotional support was associated with fewer health conditions in Honolulu, where SES was generally lower, but not in San Francisco, with more people with a higher SES. Increased instrumental support in turn was associated with more health conditions in Honolulu, but not in San Francisco. Potentially, 'instrumental support' increases with bad health, because the demand for it increases, …	buffer	good rationale for used measures, social capital not mentioned	3
Gorman (2007)	Survey	To examine how influencial measures of social support are for self-rated health and hypertension, and whether support and integration operate by mediating, or buffering, the effects of SES on health.	Self-rated health and hypertension	Social support and social integration	X X X X	Education, family income-to-poverty ratio, employment, financial barriers to health care, insurance status	Individual	29816 US citizens of 25 years and older	Demographics (gender, age, immigration status, race/ethnicity), psychological characteristics, health behaviours, physical health status.	Many aspects of social integration are related to self-rated health and hypertension and social integration buffers some of the negative effects of low SES on health, particularly the influence of unemployment.	buffer and interaction effect	social support, well defined	3
Mulder (2011)	Survey	To examine whether an aggregate measure of stressors and resources has stronger associations with health behaviours than the sum of individual associations.	Health behaviour	Resources (perceived life control, social support, social cohesion)	X X X	Education	Individual	3916 citizens of Utrecht (the Netherlands) of 16 years and older.	Demographic characteristics (age, gender, ethnicity), financial stress, perceived health status, psychological distress	People with lower educational levels often have more stressors (financial, health-related) and less resources (social support, social cohesion, life control), which predicted less healthy behaviour. Social support mediates the association between SES and health behaviour.	mediator	good explanation of theory, validated or tested measures	3
Prentice (2006)	Survey	To examine if neighborhood characteristics influence an individual's primary care access.	Access to primary care	Neighborhood social capital (% in same house as 5 years ago, predominant ethnic group, close-knit, trust, friends in neighborhood)	X X X X X	Education, family income, employment status, occupation	Individual	2080 adults living in Los Angeles (US)	Individual covariates (gender, race, age, marital status, children, smoking), language of interview, neighborhood characteristics (information networks, health behavior norms, healthcare resources)	Willingness to help neighbours was strongly related to acces to health care, but other measures such as trust, having friends in the neighbourhood and a close-knit neighbourhood showed no significant effect.	no interaction assessed	standardised questionnaire, good rationale for measures used	3
Rankin (2006)	Qualitative evaluation	To illustrate how food-related services have developed in the case study HLCs to take account of differing needs of the communities and neighbourhoods that have been targeted.	Food-related health promotion	Social inclusion	X X X	None	Individual	350 key staff and stakeholders (including users) of the programme from the UK	None	Food-oriented services can be used to promote social inclusion for low-income groups.	no interaction assessed	small qualitative study	3
Sabbah (2011)	Survey	To examine the relationship between social network, social support and periodontal disease among older Americans and to test whether social network and support mediate socioeconomic inequality in periodontal disease.	periodontal disease	Social network and social support (need for emotional support, number of close friends, marital status)	X X X X	Education, poverty-income ratio	Individual	1632 Americans aged 60 and over	Gender, age, race/ethnicity, dental visits, smoking, diabetes	Only being widowed and having fewer friends were associated with milder symptoms of peridontal disease.	no interaction assessed	social capital not mentioned, good rationale for use of measures	3
Soskolne (2010)	Cross-sectional study	To examine the associations between measures of socioeconomic position and physical health status, and to assess the degree to which the associations are mediated by psychosocial, community or behavioral factors and their combinations.	Self-rated health and limiting longstanding illness	Social participation, social trust and an aggregate community measure	X X X X	Education, number of cars in household, area socioeconomic score	Individual + aggregated to community level	1328 adult Jewish Israeli citizens living in urban areas.	Demographic control variables (age, gender, marital status, religiosity, country of birth, year of immigration), stressors, psychosocial resources (mastery, coping efficacy, social support), neighbourhood living conditions(socio-environmental problems)	Community factors (social participation, trust) explained much more of the difference in health than psychosocial factors (stressors, social support). Also, community social capital explains part of the relationship between SES and health.	mediator, no interaction assessed	own framework developed, standardised scales used	3
Stockdale (2007)	Survey	To examine the relationship among neighborhood stressors, stress-buffering mechanisms, and likelihood of alcohol, drug, and mental health disorders in US adults.	alcohol, drug, and mental health disorders	Social support	X X	Neighborhood economic context, education, family income, family savings	Individual	12716 US adults	Individual characteristics (age, gender, race/ethnicity, marital status), neigborhood stressors, neighborhood stress-buffering mechanisms	For people with low social support, health was worse when households in the area were smaller. For women, social support seemed to be more protective of health than for men.	no interaction assessed	conceptual model developed	3
Subramanian (2002)	Survey	To assess the contextual and individual effects of social trust on health.	Self-rated health	Social trust	X X	Educational attainment, income	Individual + aggregated to community level	21456 US citizens	Individual characteristics (age, gender, race, marital status)	Trust at the individual level was significantly associated with health. For people with a high trust score, community level trust was protective of health, while for people with a low trust score, high community level trust was an indication of even worse health.	interaction	good theoretical background	3
Turrell (2006)	Survey	To investigate the association between socioeconomic disadavantage, social capital, geographic remoteness and mortality in the Australian state of Tasmania.	Standardized (age, sex) mortality	Political participation, trust, social cohesion	X X X X X	Area-level socioeconomic status	Individual	15112 adults living in Tasmania (Australia)	Geographic remoteness, neighbourhood characteristics	There was no significant relationship between trust and mortality.	no interaction assessed	factor analysis of measures, theoretical background provided	3
Veenstra (2005)	Survey	To distinguise the health effects of socially patterned attributes of communities, including social capital, from the health effects of characteristics of residents that contribute to social capital, such as trust and participation in voluntary associations.	Self-rated health; physical, emotional, longstanding illness, overall health	Individual social capital (trust in community members, political trust, participation in voluntary organization) and community social capital (number of public spaces per capita, number of voluntary organizations, average level of trust)	X X X X	Education, household income, area level SES (median household income, income inequality)	Individual + aggregated to community level	25 communities in British Columbia (Canada) N = 1435	Individual characteristics (age, gender, country of birth)	Variability in health was mostly or only explained by individual factors. Political trust was a storng predicator of long-term illness and self-rated health and community trust was a strong predictor of depressive symptoms.	no interaction assessed	good theoretical background, somewhat limited overview of social capital concept	3
Aida (2011)	Prospective cohort study	To assess whether individual and community social capital attentuated the associations between income inequality, self-rated health and dental status in Japan.	Self-rated health and dental status	Trust and volunteering	X X X X	Income inequality (Gini coefficient), individual income and education	Individual + aggregated to community level	3451 Japanese individuals aged 65 and over.	Individual characteristics (age, sex, marital status, smoking status)	Individual social capital was associated with health, as was the aggregate social capital measure of volunteering. Social capital partially explained the relationship between income inequality and self-rated health.	mediator, no interaction assessed	theoretical background and motivation for measures provided	3
Cene (2011)	Qualitative study	To understand how a social network model that captures the interplay between individual and community factors might inform community-based interventions to reduce HIV risk in rural African-American communities.	HIV risk	Social cohesion, civic engagement	X X X	Income, education	Individual	93 African-American young adults, adults over 25 and formerly incarcerated individuals from rural, predominantly African-American counties in North Carolina (US)	County statistics (population size, % African American, HIV rates)	Social cohesions is rated positively, but civic engagement in church is discussed critically, for the church's negative viewpoint on HIV/Aids.	no interaction assessed	Adopted framework Carpiano	3
Johnson (2010)	Survey	To examine the relationship between demographics, socioeconomic status, social capital, eating behaviours, and fruit and vegetable intake for a large rural sample.	Fruit and vegetable intake	Standardized social capital index (community level)	X X X	Household income, education, employment status	Individual	1220 adults living in rural Texas (US)	Personal factors(age, gender, marital status, length of residence, household composition) , eating behaviour	Social capital was the factor most strongly associated with health.	no interaction assessed	theoretical motivation + standardized index of social capital	3
Klein (2012)	Longitudinal study	To explore the contribution of social relations to explain inequalities in self-rated health in a changing north-eastern German region.	Self-rated health	Social relations; Social Integration Index, emotional support, instrumental support	X X X X X	Household income, education, employment status	Individual	3300 adults from north-east Germany	Age, gender	A linear association between SES and social relations was observed; the lower the SES, the higher the risk of low levels of social integration and social support. Both measures of social relations partly explain social inequalities in self-rated health, with structural measures showing stronger effects than cognitive ones.	mediator, no interaction assessed	standardised questionnaires used	3
Mohan (2005)	Survey	To explore the ecological influence of social capital on individual health outcome	Mortality	Individual social capital (altruistic activity, social activity, political activity, local friends, feeling of belonging, voting, community spirit) + aggregated to ecological level	X X X X X	Social class, public renting, material deprivation (area level)	Individual + aggregated to community level	7578 UK adults	Age, sex, health-related behaviour, blood donation	Area measures of social capital were not significantly associated with mortality, although there was collinearity between measures of individual social capital and SES.	no interaction assessed	good rationale for choice of measures	3
Sun (2009)	Survey	To examine how poverty and individual-level social capital in urban China are associated with health equity.	Self-rated health	Reciprocity and social support, social participation, perception of trust and safety, interpersonal relationship network, neighbourhood cohesion	X X X X X	Education, family economic status(poverty, non-poverty), family monthly income	Individual	1605 residents aged 15 years and over from two large underdeveloped cities in western China	Demographic variables (age, gender, ethnicity, marital status), residence district, chronic illness	For poor people, all five dimensions of social capital were lower. Only for the poor, a positive relationship between health and social capital was observed. An interaction effect was observed for poverty and social capital on health.	synergetic	good theoretical background and well-argumented choice of measures	3
Stafford (2008)	Survey	To investigate the relationship between common mental disorders and several elements of social capital.	Common mental disorders	Family ties, friendships, trust, neighbourhood, tolerance, reciprocity	X X X X X	Social class, deprivation	Individual + aggregated to neighbourhood level	9082 English and Scottish residents ≥ 16 years of age	Gender, age	Only for deprived households, a relationship between mental disorders and social capital was found. Elements of bridging social capital (contact amongst local friends) were associated with lower reporting of CMD. Elements of bonding social capital (attachment to neighbourhood) were associated with higher reporting of CMD.	buffer	theoretical background and motivation for measures provided	3
Bohn (2011)	Survey	To analyze the meaning of social capital for the health of adolescents from various socioeconomic status.	Self-rated health	Social capital index with four contexts: family, friends, school and neighbourhood	X X X X X	Education	Individual	4323 German students from the area of Nordrhein-Westfalen 11-15 years of age	Gender, age	For both boys and girls, family and neighbourhood social capital had the strongest influence on health. Especially for girls, a social gradient in health has been observed. Social capital modifies the relationship between social inequalities and health; this is most clearly visible for neighbourhood social capital in girls and school social capital in boys, but not true for friends. In the lowest…	Buffer	good adaption of measures to setting (adolescents) and discussion of definitions and pathways	3
Kamphuis (2008)	Survey	To examine the contribution of neighborhood, household, and individual factors to socioeconomic inequalities in sports participation in a multilevel design.	Sports participation	Neighbourhood social network, social cohesion, feeling at home in neighbourhood, social disorganization	X X X	Household income, measures of material and social deprivation, educational level	Individual + aggregated to neighbourhood level	3839 participants age 25-74 years old from Eindhoven (the Netherlands)	Sex, age, country of birth, marital status, length of residence, physical activity norms and expectancies.	Neighbourhood, household and individual factors explained lower participation in sports among lower SES groups.	no interaction assessed	good quality; social capital concept not used	3
